# Supplementary material for: Low cuticle deposition rate in ‘Apple’ mango increases elastic strain, weakens the cuticle and increases russet
Source: PLoS One. 2021 Oct 13;16(10):e0258521. doi: 10.1371/journal.pone.0258521 (PMC8513900; doi:10.1371/journal.pone.0258521)
Supplement: S1 File — Where regression lines were fitted, parameter estimates of regression equations and coefficients of determination are provided. (XLSX) [file pone.0258521.s001.xlsx]

## Sheet: Figure2
XYZ data of Figure 2
	Figure 2A							Fig 2B Inset								Fig 2B Main							Fig 2C
	Fruit mass (g)							Calculated vs Mesured surface area (cm2)								Fruit mass (g)							Growth rate (cm2 d-1)
	Apple			Tommy Atkins				Apple				Tommy Atkins				Apple			Tommy Atkins				Apple			Tommy Atkins
	Time (DAFB)	Mass (g)		Time (DAFB)	Mass (g)			Time (DAFB)	Measured surface area (cm2)	Calculated surface area (cm2)		Time (DAFB)	Measured surface area (cm2)	Calculated surface area (cm2)		Time (DAFB)	Mass (g)		Time (DAFB)	Mass (g)			Time (DAFB)	Growth rate (cm2 d-1)		Time (DAFB)	Growth rate (cm2 d-1)
		Mean	SE		Mean	SE			Mean	Mean			Mean	Mean			Mean	SE		Mean	SE			Mean	SE		Mean	SE
	16	0.0595	0.0050553	16	0.1009	0.0073198		20	1.017	1.23439		20	2.53	3.27706		41	13.8313	0.454	41	16.8282	0.5483		48	1.1597	0.0617	48	1.4672	0.0602
	20	0.1472	0.014	20	0.3727	0.0585		20	1.301	1.64675		20	2.587	3.08841		55	35.8618	0.7357	55	39.6943	0.6393		62	1.8546	0.1197	62	2.181	0.1628
	41	4.8321	0.2106	41	6.5235	0.2843		20	1.116	1.46766		20	1.976	2.4615		69	68.2426	1.5063	69	94.2499	2.187		76	2.5974	0.183	76	2.9746	0.227
	55	19.3264	0.5961	55	22.59	0.544		42	10.183	11.6819		42	12.192	14.042		83	103.883	2.0726	83	140.141	2.3054		90	3.035	0.2419	90	3.6138	0.2805
	69	49.4784	1.6137	69	79.564	2.5322		42	11.822	12.7851		42	12.454	14.0176		97	131.36	2.6781	97	177.556	3.1784		107.5	2.7284	0.2015	107.5	3.7582	0.1987
	83	92.8888	2.7994	83	141.857	3.3894		42	10.496	11.6658		42	14.39	17.7828		118	198.461	3.2765	118	238.378	2.7039		128.5	1.6715	0.2296	128.5	2.9741	0.2055
	97	171.236	4.7984	97	254.072	6.8508		55	29.132	34.2431		55	33.586	39.2692		139	242.676	3.5365	139	321.939	3.3622		149	0.7934	0.2449	149	1.8443	0.2627
	118	303.469	6.6913	118	392.745	6.2416		55	30.44	34.5584		55	31.29	36.5093		159	243.345	3.3892	159	356.056	4.0366
	139	409.723	7.9383	139	612.088	8.7694		55	27.348	32.7692		55	30.455	37.6715									Regression parameters
	159	410.658	6.8184	159	689.575	10.0855		69	72.856	89.797		69	91.738	100.435		Regression parameters							Apple			Tommy Atkins
								69	77.333	93.2675		69	83.83	77.5221		Apple			Tommy Atkins				Model: Peak, Gaussian, 3 Parameter			Model: Peak, Gaussian, 3 Parameter
	Regression parameters							69	89.456	98.122		69	69.849	95.0159		Model: Sigmoidal, 3 parameters			Model: Sigmoidal, 3 parameters				f = a*exp(-.5*((x-x0)/b)^2)			f = a*exp(-.5*((x-x0)/b)^2)
	Apple			Tommy Atkins				83	113.114	127.903		83	126.634	153.894		f = a/(1+exp(-(x-x0)/b))			f = a/(1+exp(-(x-x0)/b))				a	3.004		a	3.771
	Model: Sigmoidal, 3 parameters			Model: Sigmoidal, 3 parameters				83	101.545	134.186		83	121.126	125.436		a	260.634		a	392.26			b	32.909		b	38.918
	f = a/(1+exp(-(x-x0)/b))			f = a/(1+exp(-(x-x0)/b))				83	102.398	129.324		83	112.249	134.193		b	21.135		b	25.477			x0	93.68		x0	102.237
	a	433.8		a	772.186			104	148.324	162.115		104	177.381	193.905		x0	93.484		x0	102.318			r2	0.998		r2	0.999
	b	15.706		b	20.41			104	156.93	164.16		104	190.309	230.958		r2	0.994		r2	0.99
	x0	103.515		x0	114.297			104	141.563	152.162		104	203.87	236.241
	r2	0.998		r2	0.996			118	181.2	258.253		118	287.727	343.628
								118	195.564	258.063		118	255.902	324.665
								118	192.691	258.044		118	263.346	351.116
								141	268.242	330.923		141	411.997	446.84
								141	268.36	293.605		141	360.168	369.302
								141	260.427	277.571		141	393.907	437.88
									Regression parameters
									Apple				Tommy Atkins
									Model: Linear				Model: Linear
									f = y0+a*x				f = y0+a*x
									a	1.182			a	1.126
									y0	0.93			y0	3.506
									r2	0.975***			r2	0.986***

## Sheet: Figure3
XYZ data of Figure 3
	Figure 3A
																	Figure 3B																Fig 3C																Fig 3D
	Regional Surface Area (cm2)																																Regional Area Growth Rates (cm2 day-1)																Regional Area Growth Rates (cm2 day-1)
	Apple																Tommy Atkins																Apple																Tommy Atkins
	Stem End			Cheek			Apex			Back			Nack				Stem End			Cheek			Apex			Back			Nack				Stem End			Cheek			Apex			Back			Nack				Stem End
	Time (DAFB)	Area(cm2)		Time (DAFB)	Area(cm2)		Time (DAFB)	Area(cm2)		Time (DAFB)	Area(cm2)		Time (DAFB)	Area(cm2)			Time (DAFB)	Area(cm2)		Time (DAFB)	Area(cm2)		Time (DAFB)	Area(cm2)		Time (DAFB)	Area(cm2)		Time (DAFB)	Area(cm2)			Time (DAFB)	Surface area(cm2)		Time (DAFB)	Surface area(cm2)		Time (DAFB)	Surface area(cm2)		Time (DAFB)	Surface area(cm2)		Time (DAFB)	Surface area(cm2)			Time (DAFB)
		Mean	SE		Mean	SE		Mean	SE		Mean	SE		Mean	SE			Mean	SE		Mean	SE		Mean	SE		Mean	SE		Mean	SE			Mean	SE		Mean	SE		Mean	SE		Mean	SE		Mean	SE
	41	0.1801	0.0103	41	0.1789	0.0086543	41	0.197	0.0078565	41	0.1993	0.00897	41	0.1959	0.0105		41	0.1834	0.0118	41	0.1824	0.0112	41	0.1836	0.0081305	41	0.2	0.0102	41	0.2013	0.0153		48	0.0184	0.0020966	48	0.0174	0.0018999	48	0.0177	0.0022679	48	0.0188	0.0023797	48	0.0205	0.0024358		48
	55	0.449	0.0275	55	0.4192	0.0252	55	0.5008	0.0308	55	0.5148	0.0321	55	0.5148	0.0324		55	0.4572	0.0229	55	0.486	0.0262	55	0.4678	0.0223	55	0.4838	0.0259	55	0.5105	0.0273		62	0.0317	0.0058218	62	0.0318	0.0056622	62	0.0311	0.0058019	62	0.0345	0.0058778	62	0.0362	0.0065432		62
	69	1.0391	0.0767	69	0.9906	0.0752	69	1.0236	0.0752	69	1.0612	0.0758	69	1.1747	0.0857		69	1.0855	0.0602	69	1.2193	0.0803	69	1.1027	0.0671	69	1.293	0.0897	69	1.3811	0.07		76	0.0462	0.0108	76	0.052	0.0102	76	0.0486	0.0102	76	0.0551	0.0111	76	0.056	0.0116		76
	83	1.7151	0.1297	83	1.7657	0.1208	83	1.7043	0.1206	83	1.8696	0.1358	83	1.9931	0.1384		83	1.8206	0.1436	83	2.0753	0.1386	83	1.8866	0.1474	83	2.4093	0.2169	83	2.3718	0.1574		90	0.0532	0.0145	90	0.0709	0.0156	90	0.0633	0.0153	90	0.0707	0.0156	90	0.0709	0.0172		90
	97	2.244	0.1554	97	2.5295	0.1828	97	2.337	0.1766	97	2.5337	0.1711	97	2.7272	0.1963		97	2.2105	0.1175	97	3.1108	0.2111	97	2.5434	0.1729	97	3.3868	0.2873	97	3.2101	0.1979		107.5	0.0434	0.0122	107.5	0.0736	0.0166	107.5	0.0629	0.0132	107.5	0.0652	0.0158	107.5	0.0666	0.0177		107.5
	118	3.2837	0.2035	118	4.248	0.2962	118	3.9593	0.2136	118	4.3135	0.2831	118	4.317	0.3153		118	3.1621	0.2738	118	4.2454	0.4278	118	2.9642	0.4545	118	4.6356	0.4165	118	4.2398	0.2858		128.5	0.0223	0.0158	128.5	0.048	0.0194	128.5	0.0403	0.0155	128.5	0.0366	0.019	128.5	0.0397	0.0241		128.5
	139	3.7484	0.2609	139	5.1933	0.2782	139	4.6343	0.2467	139	4.8192	0.2822	139	5.0941	0.3951		139	3.3769	0.2882	139	4.9657	0.4019	139	3.3356	0.4046	139	5.4175	0.5936	139	4.6331	0.302
	Regression parameters																Regression parameters
	Apple																Tommy Atkins
	Model: Sigmoid, 3 Parameter																Model: Sigmoid, 3 Parameter
	f = a/(1+exp(-(x-x0)/b))																f = a/(1+exp(-(x-x0)/b))
	Stem End			Cheek			Apex			Back			Nack				Stem End			Cheek			Apex			Back			Nack
	a	4.013		a	5.91		a	5.291		a	5.359		a	5.658			a	3.52		a	5.178		a	3.292		a	5.589		a	4.719
	b	18.64		b	19.043		b	19.669		b	18.265		b	19.197			b	17.037		b	16.902		b	14.401		b	16.482		b	15.352
	x0	90.408		x0	100.909		x0	98.965		x0	95.92		x0	96.456			x0	84.325		x0	90.23		x0	79.358		x0	89.311		x0	83.92
	r2	0.996		r2	0.998		r2	0.996		r2	0.995		r2	0.997			r2	0.993		r2	0.998		r2	0.997		r2	0.997		r2	0.998
[truncated: 14 more columns]

## Sheet: Figure4
XYZ data of Figure 4
	Figure 4A													Figure 4B														Figure 4C						Figure 4D							Figure 4E							Figure 4F
	Apple													Tommy Atkins														Apple						Tommy Atkins							Apple							Tommy Atkins
	Periclinal Cell Diameter (µm)						Anticlinal Cell Diameter (µm)							Periclinal Cell Diameter (µm)							Anticlinal Cell Diameter (µm)							Periclinal Cell area (µm2)						Periclinal Cell area (µm2)							Aspect ratio							Aspect ratio
	Epidermis			Hypodermis			Epidermis			Hypodermis				Epidermis			Hypodermis				Epidermis			Hypodermis				Epidermis			Hypodermis			Epidermis			Hypodermis				Epidermis			Hypodermis				Epidermis
	Time (DAFB)	Diameter (µm)		Time (DAFB)	Diameter (µm)		Time (DAFB)	Diameter (µm)		Time (DAFB)	Diameter (µm)			Time (DAFB)	Diameter (µm)		Time (DAFB)	Diameter (µm)			Time (DAFB)	Diameter (µm)		Time (DAFB)	Diameter (µm)			Time (DAFB)	Cell area (µm2)		Time (DAFB)	Cell area (µm2)		Time (DAFB)	Cell area (µm2)		Time (DAFB)	Cell area (µm2)			Time (DAFB)	Ratio		Time (DAFB)	Ratio			Time (DAFB)	Ratio
		Mean	SE		Mean	SE		Mean	SE		Mean	SE			Mean	SE		Mean	SE			Mean	SE		Mean	SE			Mean	SE		Mean	SE		Mean	SE		Mean	SE			Mean	SE		Mean	SE			Mean
	41	7.4882	0.0882	41	12.0267	0.1262	41	23.6578	0.1612	41	9.8886	0.1057		41	7.237	0.0937	41	12.4449	0.1321		41	22.3679	0.1353	41	11.0334	0.1153		41	59.0475	1.3881	41	155.341	3.3369	41	55.2836	1.4561	41	166.668	3.569		41	3.3504	0.0512	41	0.8679	0.0119		41	3.2684
	55	8.8739	0.127	55	13.9744	0.1721	55	21.6745	0.1819	55	11.5807	0.1116		55	8.3724	0.1103	55	14.7203	0.172		55	22.1708	0.1403	55	10.8905	0.1125		55	84.0029	2.5005	55	211.692	5.4367	55	74.4055	1.9111	55	232.418	5.5121		55	2.6139	0.0447	55	0.8774	0.0109		55	2.826
	97	13.0043	0.2361	97	19.4971	0.3303	97	15.6883	0.233	97	10.3981	0.1427		97	10.5229	0.2078	97	22.9042	0.4604		97	14.842	0.2347	97	13.5487	0.2251		97	180.206	6.5222	97	419.618	14.5802	97	120.362	4.6893	97	593.702	25.8999		97	1.2657	0.0257	97	0.5658	0.0088535		97	1.562
	139	14.801	0.317	139	24.5013	0.5279	139	13.9621	0.2798	139	12.0551	0.2262		139	13.2023	0.3115	139	28.8372	0.5903		139	14.5342	0.2788	139	15.77	0.316		139	233.738	10.2604	139	676.68	28.9973	139	187.596	8.9998	139	919.387	38.3178		139	1.0054	0.0305	139	0.5323	0.0115		139	1.1894
	159	15.2439	0.3519	159	25.4104	0.5461	159	13.5333	0.3862	159	12.2096	0.2209		159	12.7924	0.3164	159	30.4862	0.6826		159	12.0336	0.2501	159	16.3647	0.368		159	255.584	12.0509	159	747.983	30.5573	159	177.862	8.7122	159	1034.72	45.002		159	0.9142	0.0316	159	0.5068	0.0104		159	1.0323
	Regression parameters													Regression parameters
	Apple													Tommy Atkins														Apple						Tommy Atkins							Apple							Tommy Atkins
	Periclinal Cell Diameter (µm)						Anticlinal Cell Diameter (µm)							Periclinal Cell Diameter (µm)							Anticlinal Cell Diameter (µm)							Periclinal Cell area (µm2)						Periclinal Cell area (µm2)							Aspect ratio							Aspect ratio
	Epidermis			Hypodermis			Epidermis			Hypodermis				Epidermis			Hypodermis				Epidermis			Hypodermis				Epidermis			Hypodermis			Epidermis			Hypodermis				Epidermis			Hypodermis				Epidermis
	Model: Exponential Rise to Maximum, Single, 3 Parameter			Model: Exponential Rise to Maximum, Single, 3 Parameter			Model: Exponential Decay, Single, 3 Parameter			Model: Linear				Model: Exponential Rise to Maximum, Single, 3 Parameter			Model: Exponential Rise to Maximum, Single, 3 Parameter				Model: Exponential Decay, Single, 3 Parameter			Linear model				Model: Sigmoid, 3 Parameter			Model: Sigmoid, 3 Parameter			Model: Sigmoid, 3 Parameter			Model: Sigmoid, 3 Parameter				Model: Exponential Decay, Single, 3 Parameter			Model: Linear				Model: Exponential Decay, Single, 3 Parameter
	f = y0+a*(1-exp(-b*x))			f = y0+a*(1-exp(-b*x))			f = y0+a*exp(-b*x)			f = y0+a*x				f = y0+a*(1-exp(-b*x))			f = y0+a*(1-exp(-b*x))				f = y0+a*exp(-b*x)			f = y0+a*x				f = a/(1+exp(-(x-x0)/b))			f = a/(1+exp(-(x-x0)/b)			f = a/(1+exp(-(x-x0)/b))			f = a/(1+exp(-(x-x0)/b))				f = y0+a*exp(-b*x)			f = y0+a*x				f = y0+a*exp(-b*x)
	a	17.917		a	34.926		a	26.359		a	9.769			a	13.151		a	44.562			a	22.941		a	0.05			a	266.287		a	935.434		a	209.766		a	1162.12			a	8.171		a	-0.003			a	5.562
	b	0.015		b	0.006		b	0.02		x0	0.015			b	0.009		b	0.007			b	0.013		y0	8.653			b	28.677		b	38.844		b	37.718		b	30.693			b	0.028		y0	1.004			b	0.019
	y0	-0.985		y0	4.335		y0	12.262		r2	0.543			y0	3.158		y0	1.287			y0	9.68		r2	0.983***			x0	76.87		x0	103.733		x0	79.955		x0	96.429			y0	0.812		r2	0.875*			y0	0.748
	r2	0.997		r2	0.997		r2	0.993						r2	0.976		r2	0.998			r2	0.94						r2	0.999		r2	0.999		r2	0.975		r2	1			r2	0.997						r2	0.995
[truncated: 16 more columns]

## Sheet: Figure5
XYZ data of Figure 5
	Figure 5
	Apple						Tommy Atkins
	Area per Lenticel						Anticlinal Cell Diameter (µm)
	Time (DAFB)	Area per lenticel (mm2)					Time (DAFB)	Area per lenticel (mm2)
		Mean	SE					Mean	SE
	55	0.044	0.0026553				55	0.0189	0.0013592
	69	0.0734	0.0045344				69	0.0187	0.00063288
	83	0.0847	0.0041441				83	0.0256	0.00069126
	97	0.1119	0.0044647				97	0.0274	0.0010304
	118	0.1482	0.0091893				118	0.0446	0.0017438
	139	0.2054	0.013				139	0.0516	0.0019419
	159	0.3232	0.0178				159	0.0778	0.0037906
	Regression parameters
	Apple						Tommy Atkins
	Periclinal Cell Diameter (µm)						Anticlinal Cell Diameter (µm)
	Model: Linear						Model: Linear
	f = y0+a*x						f = y0+a*x
	a	0.002					a	0.00055
	y0	-0.11					y0	-0.019
	r2	0.921***					r2	0.918***

## Sheet: Figure6
XYZ data of Figure 6
	Figure 6A										Figure 6B											Fig 6C											Fig 6D
																						Rates of Deposition (g m-2 d-1)											Rates of Deposition (g m-2 d-1)
	Apple										Tommy Atkins											Apple											Tommy Atkins
	CM			DCM			Wax				CM			DCM			Wax					CM			DCM			Wax					CM			DCM			Wax
	Time (DAFB)	Mass (g)		Time (DAFB)	Mass (g)		Time (DAFB)	Mass (g)			Time (DAFB)	Mass (g)		Time (DAFB)	Mass (g)		Time (DAFB)	Mass (g)				Time (DAFB)	Rates of Deposition (g m-2 d-1)		Time (DAFB)	Rates of Deposition (g m-2 d-1)		Time (DAFB)	Rates of Deposition (g m-2 d-1)				Time (DAFB)	Rates of Deposition (g m-2 d-1)		Time (DAFB)	Rates of Deposition (g m-2 d-1)		Time (DAFB)	Rates of Deposition (g m-2 d-1)
		Mean	SE		Mean	SE		Mean	SE			Mean	SE		Mean	SE		Mean	SE
	41	7.2328	0.1392	41	6.1532	0.12	41	1.0796	0.0388		41	10.1953	0.2159	41	8.712	0.2124	41	1.4833	0.0458			40.5	0.4399		40.5	0.4465		40.5	0.008				40.5	0.3343		40.5	0.3562		40.5	0.007
	55	11.0082	0.2058	55	9.703	0.3112	55	1.3052	0.043		55	13.9001	0.2971	55	12.2417	0.251	55	1.6584	0.0658			41.5	0.429		41.5	0.4349		41.5	0.008				41.5	0.3265		41.5	0.3482		41.5	0.007
	69	12.9298	0.1882	69	11.6531	0.1756	69	1.2767	0.0388		69	14.7815	0.1825	69	13.5202	0.1686	69	1.2613	0.0362			42.5	0.4142		42.5	0.4178		42.5	0.008				42.5	0.3177		42.5	0.3386		42.5	0.007
	83	12.3752	0.1712	83	11.0155	0.1547	83	1.3598	0.0366		83	16.653	0.278	83	15.1309	0.2429	83	1.5222	0.0648			43.5	0.396		43.5	0.3961		43.5	0.008				43.5	0.308		43.5	0.3276		43.5	0.007
	97	12.3076	0.1989	97	10.7171	0.1635	97	1.5905	0.0397		97	16.0357	0.2598	97	14.4953	0.2316	97	1.5044	0.0527			44.5	0.3751		44.5	0.3707		44.5	0.008				44.5	0.2976		44.5	0.3154		44.5	0.007
	118	12.4698	0.1211	118	10.6303	0.1048	118	1.8395	0.0376		118	16.7889	0.287	118	14.7409	0.2592	118	2.048	0.0602			45.5	0.3521		45.5	0.3428		45.5	0.008				45.5	0.2867		45.5	0.3023		45.5	0.007
	139	11.6305	0.2189	139	9.8116	0.1825	139	1.8189	0.0543		139	15.7744	0.3199	139	13.71	0.2839	139	2.0644	0.0556			46.5	0.3278		46.5	0.3136		46.5	0.008				46.5	0.2752		46.5	0.2885		46.5	0.007
	159	12.0422	0.2398	159	9.9983	0.2085	159	2.0439	0.0476		159	15.3026	0.2882	159	13.0802	0.261	159	2.2067	0.0536			47.5	0.3027		47.5	0.284		47.5	0.008				47.5	0.2634		47.5	0.2741		47.5	0.007
																						48.5	0.2776		48.5	0.2548		48.5	0.008				48.5	0.2514		48.5	0.2594		48.5	0.007
																						49.5	0.2529		49.5	0.2268		49.5	0.008				49.5	0.2393		49.5	0.2445		49.5	0.007
	Regression parameters										Regression parameters											50.5	0.229		50.5	0.2004		50.5	0.008				50.5	0.2272		50.5	0.2297		50.5	0.007
	Apple										Tommy											52.5	0.1849		52.5	0.1535		52.5	0.008				52.5	0.2032		52.5	0.2007		52.5	0.007
	CM			DCM			Wax				CM			DCM			Wax					53.5	0.165		53.5	0.1334		53.5	0.008				53.5	0.1915		53.5	0.1868		53.5	0.007
	Model: Sigmoid, 3 Parameter			Model: Sigmoid, 3 Parameter			Model: Linear				Model: Sigmoid, 3 Parameter			Model: Sigmoid, 3 Parameter			Model: Linear					54.5	0.1466		54.5	0.1153		54.5	0.008				54.5	0.1801		54.5	0.1733		54.5	0.007
	f = a/(1+exp(-(x-x0)/b))			f = a/(1+exp(-(x-x0)/b))			f = y0+a*x				f = a/(1+exp(-(x-x0)/b))			f = a/(1+exp(-(x-x0)/b))			f = y0+a*x					55.5	0.1299		55.5	0.0994		55.5	0.008				55.5	0.1691		55.5	0.1604		55.5	0.007
	a	12.285		a	10.614		a	0.008			a	16.081		a	14.202		a	0.007				56.5	0.1147		56.5	0.0854		56.5	0.008				56.5	0.1584		56.5	0.1481		56.5	0.007
	b	6.851		b	5.865		y0	0.782			b	11.284		b	9.586		y0	1.055				57.5	0.101		57.5	0.0731		57.5	0.008				57.5	0.1482		57.5	0.1365		57.5	0.007
	x0	38.632		x0	39.18		r2	0.952***			x0	34.787		x0	36.715		r2	0.706**				58.5	0.0887		58.5	0.0625		58.5	0.008				58.5	0.1384		58.5	0.1255		58.5	0.007
	r2	0.947		r2	0.873						r2	0.932		r2	0.896							59.5	0.0778		59.5	0.0533		59.5	0.008				59.5	0.129		59.5	0.1152		59.5	0.007
																						60.5	0.068		60.5	0.0454		60.5	0.008				60.5	0.1201		60.5	0.1056		60.5	0.007
																						61.5	0.0594		61.5	0.0386		61.5	0.008				61.5	0.1117		61.5	0.0966		61.5	0.007
																						62.5	0.0518		62.5	0.0327		62.5	0.008				62.5	0.1037		62.5	0.0882		62.5	0.007
																						63.5	0.0452		63.5	0.0278		63.5	0.008				63.5	0.0962		63.5	0.0805		63.5	0.007
																						64.5	0.0393		64.5	0.0235		64.5	0.008				64.5	0.0891		64.5	0.0734		64.5	0.007
																						65.5	0.0342		65.5	0.0199		65.5	0.008				65.5	0.0825		65.5	0.0668		65.5	0.007
																						66.5	0.0297		66.5	0.0169		66.5	0.008				66.5	0.0763		66.5	0.0607		66.5	0.007
																						67.5	0.0258		67.5	0.0143		67.5	0.008				67.5	0.0705		67.5	0.0552		67.5	0.007
																						68.5	0.0224		68.5	0.0121		68.5	0.008				68.5	0.0651		68.5	0.0501		68.5	0.007
																						69.5	0.0194		69.5	0.0102		69.5	0.008				69.5	0.0601		69.5	0.0455		69.5	0.007
																						70.5	0.0168		70.5	0.0086053		70.5	0.008				70.5	0.0554		70.5	0.0412		70.5	0.007
																						71.5	0.0146		71.5	0.0072673		71.5	0.008				71.5	0.0511		71.5	0.0373		71.5	0.007
																						72.5	0.0126		72.5	0.0061358		72.5	0.008				72.5	0.047		72.5	0.0338		72.5	0.007
																						73.5	0.0109		73.5	0.0051795		73.5	0.008				73.5	0.0433		73.5	0.0306		73.5	0.007
																						74.5	0.0094549		74.5	0.0043715		74.5	0.008				74.5	0.0398		74.5	0.0277		74.5	0.007
																						75.5	0.0081827		75.5	0.0036891		75.5	0.008				75.5	0.0366		75.5	0.025		75.5	0.007
																						76.5	0.0070802		76.5	0.0031128		76.5	0.008				76.5	0.0337		76.5	0.0226		76.5	0.007
																						77.5	0.0061252		77.5	0.0026262		77.5	0.008				77.5	0.0309		77.5	0.0205		77.5	0.007
																						78.5	0.0052983		78.5	0.0022156		78.5	0.008				78.5	0.0284		78.5	0.0185		78.5	0.007
																						79.5	0.0045824		79.5	0.001869		79.5	0.008				79.5	0.0261		79.5	0.0167		79.5	0.007
																						80.5	0.0039628		80.5	0.0015765		80.5	0.008				80.5	0.024		80.5	0.0151		80.5	0.007
																						81.5	0.0034267		81.5	0.0013297		81.5	0.008				81.5	0.022		81.5	0.0136		81.5	0.007
																						82.5	0.0029629		82.5	0.0011215		82.5	0.008				82.5	0.0202		82.5	0.0123		82.5	0.007
																						83.5	0.0025616		83.5	0.00094591		83.5	0.008				83.5	0.0185		83.5	0.0111		83.5	0.007
																						84.5	0.0022146		84.5	0.00079776		84.5	0.008				84.5	0.017		84.5	0.01		84.5	0.007
																						85.5	0.0019145		85.5	0.0006728		85.5	0.008				85.5	0.0156		85.5	0.0090231		85.5	0.007
																						86.5	0.0016549		86.5	0.0005674		86.5	0.008				86.5	0.0143		86.5	0.0081392		86.5	0.007
																						87.5	0.0014305		87.5	0.0004785		87.5	0.008				87.5	0.0131		87.5	0.0073409		87.5	0.007
																						88.5	0.0012365		88.5	0.00040353		88.5	0.008				88.5	0.012		88.5	0.0066202		88.5	0.007
																						89.5	0.0010688		89.5	0.00034029		89.5	0.008				89.5	0.011		89.5	0.0059697		89.5	0.007
																						90.5	0.00092379		90.5	0.00028697		90.5	0.008				90.5	0.0101		90.5	0.0053827		90.5	0.007
																						91.5	0.00079844		91.5	0.00024199		91.5	0.008				91.5	0.0092375		91.5	0.004853		91.5	0.007
																						92.5	0.00069009		92.5	0.00020407		92.5	0.008				92.5	0.0084634		92.5	0.0043751		92.5	0.007
																						93.5	0.00059643		93.5	0.00017208		93.5	0.008				93.5	0.0077535		93.5	0.003944		93.5	0.007
																						94.5	0.00051547		94.5	0.00014511		94.5	0.008				94.5	0.0071026		94.5	0.0035552		94.5	0.007
																						95.5	0.0004455		95.5	0.00012237		95.5	0.008				95.5	0.0065057		95.5	0.0032045		95.5	0.007
																						96.5	0.00038502		96.5	0.00010319		96.5	0.008				96.5	0.0059586		96.5	0.0028883		96.5	0.007
																						97.5	0.00033275		97.5	8.7013e-05		97.5	0.008				97.5	0.0054572		97.5	0.0026032		97.5	0.007
																						98.5	0.00028757		98.5	7.3374e-05		98.5	0.008				98.5	0.0049976		98.5	0.0023461		98.5	0.007
																						99.5	0.00024853		99.5	6.1873e-05		99.5	0.008				99.5	0.0045765		99.5	0.0021144		99.5	0.007
																						100.5	0.00021478		100.5	5.2174e-05		100.5	0.008				100.5	0.0041907		100.5	0.0019055		100.5	0.007
																						101.5	0.00018562		101.5	4.3996e-05		101.5	0.008				101.5	0.0038372		101.5	0.0017172		101.5	0.007
																						102.5	0.00016042		102.5	3.7099e-05		102.5	0.008				102.5	0.0035134		102.5	0.0015474		102.5	0.007
																						103.5	0.00013863		103.5	3.1284e-05		103.5	0.008				103.5	0.0032168		103.5	0.0013944		103.5	0.007
																						104.5	0.00011981		104.5	2.638e-05		104.5	0.008				104.5	0.0029451		104.5	0.0012565		104.5	0.007
																						105.5	0.00010354		105.5	2.2245e-05		105.5	0.008				105.5	0.0026963		105.5	0.0011322		105.5	0.007
																						106.5	8.9478e-05		106.5	1.8758e-05		106.5	0.008				106.5	0.0024684		106.5	0.0010202		106.5	0.007
																						107.5	7.7327e-05		107.5	1.5817e-05		107.5	0.008				107.5	0.0022597		107.5	0.00091928		107.5	0.007
																						108.5	6.6826e-05		108.5	1.3338e-05		108.5	0.008				108.5	0.0020687		108.5	0.00082832		108.5	0.007
																						109.5	5.7751e-05		109.5	1.1247e-05		109.5	0.008				109.5	0.0018937		109.5	0.00074635		109.5	0.007
																						110.5	4.9908e-05		110.5	9.484e-06		110.5	0.008				110.5	0.0017335		110.5	0.00067248		110.5	0.007
																						111.5	4.313e-05		111.5	7.9973e-06		111.5	0.008				111.5	0.0015868		111.5	0.00060592		111.5	0.007
																						112.5	3.7273e-05		112.5	6.7437e-06		112.5	0.008				112.5	0.0014525		112.5	0.00054594		112.5	0.007
																						113.5	3.2211e-05		113.5	5.6866e-06		113.5	0.008				113.5	0.0013295		113.5	0.00049189		113.5	0.007
																						114.5	2.7836e-05		114.5	4.7951e-06		114.5	0.008				114.5	0.001217		114.5	0.00044319		114.5	0.007
																						115.5	2.4056e-05		115.5	4.0435e-06		115.5	0.008				115.5	0.0011139		115.5	0.00039931		115.5	0.007
																						116.5	2.0789e-05		116.5	3.4096e-06		116.5	0.008				116.5	0.0010196		116.5	0.00035978		116.5	0.007
																						117.5	1.7966e-05		117.5	2.8751e-06		117.5	0.008				117.5	0.00093324		117.5	0.00032415		117.5	0.007
																						118.5	1.5526e-05		118.5	2.4244e-06		118.5	0.008				118.5	0.00085419		118.5	0.00029205		118.5	0.007
																						119.5	1.3417e-05		119.5	2.0444e-06		119.5	0.008				119.5	0.00078183		119.5	0.00026313		119.5	0.007
																						120.5	1.1595e-05		120.5	1.7239e-06		120.5	0.008				120.5	0.00071559		120.5	0.00023707		120.5	0.007
																						121.5	1.002e-05		121.5	1.4537e-06		121.5	0.008				121.5	0.00065496		121.5	0.0002136		121.5	0.007
																						122.5	8.6595e-06		122.5	1.2258e-06		122.5	0.008				122.5	0.00059946		122.5	0.00019244		122.5	0.007
																						123.5	7.4834e-06		123.5	1.0336e-06		123.5	0.008				123.5	0.00054866		123.5	0.00017338		123.5	0.007
																						124.5	6.4671e-06		124.5	8.716e-07		124.5	0.008				124.5	0.00050216		124.5	0.00015621		124.5	0.007
																						125.5	5.5888e-06		125.5	7.3497e-07		125.5	0.008				125.5	0.0004596		125.5	0.00014074		125.5	0.007
																						126.5	4.8298e-06		126.5	6.1976e-07		126.5	0.008				126.5	0.00042065		126.5	0.0001268		126.5	0.007
																						127.5	4.1739e-06		127.5	5.226e-07		127.5	0.008				127.5	0.00038499		127.5	0.00011424		127.5	0.007
																						128.5	3.607e-06		128.5	4.4068e-07		128.5	0.008				128.5	0.00035236		128.5	0.00010293		128.5	0.007
																						129.5	3.1171e-06		129.5	3.716e-07		129.5	0.008				129.5	0.00032249		129.5	9.2731e-05		129.5	0.007
																						130.5	2.6938e-06		130.5	3.1335e-07		130.5	0.008				130.5	0.00029515		130.5	8.3546e-05		130.5	0.007
																						131.5	2.3279e-06		131.5	2.6423e-07		131.5	0.008				131.5	0.00027013		131.5	7.527e-05		131.5	0.007
																						132.5	2.0118e-06		132.5	2.2281e-07		132.5	0.008				132.5	0.00024723		132.5	6.7814e-05		132.5	0.007
																						133.5	1.7386e-06		133.5	1.8788e-07		133.5	0.008				133.5	0.00022627		133.5	6.1097e-05		133.5	0.007
																						134.5	1.5024e-06		134.5	1.5843e-07		134.5	0.008				134.5	0.00020708		134.5	5.5045e-05		134.5	0.007
																						135.5	1.2984e-06		135.5	1.3359e-07		135.5	0.008				135.5	0.00018953		135.5	4.9593e-05		135.5	0.007
																						136.5	1.1221e-06		136.5	1.1265e-07		136.5	0.008				136.5	0.00017346		136.5	4.468e-05		136.5	0.007
																						137.5	9.6967e-07		137.5	9.4992e-08		137.5	0.008				137.5	0.00015875		137.5	4.0254e-05		137.5	0.007
																						138.5	8.3798e-07		138.5	8.0101e-08		138.5	0.008				138.5	0.00014529		138.5	3.6267e-05		138.5	0.007
																						139.5	7.2417e-07		139.5	6.7545e-08		139.5	0.008				139.5	0.00013297		139.5	3.2674e-05		139.5	0.007
																						140.5	6.2582e-07		140.5	5.6956e-08		140.5	0.008				140.5	0.0001217		140.5	2.9438e-05		140.5	0.007
																						141.5	5.4083e-07		141.5	4.8028e-08		141.5	0.008				141.5	0.00011138		141.5	2.6522e-05		141.5	0.007
																						142.5	4.6738e-07		142.5	4.0499e-08		142.5	0.008				142.5	0.00010193		142.5	2.3894e-05		142.5	0.007
																						143.5	4.039e-07		143.5	3.415e-08		143.5	0.008				143.5	9.3289e-05		143.5	2.1527e-05		143.5	0.007
																						144.5	3.4905e-07		144.5	2.8797e-08		144.5	0.008				144.5	8.5378e-05		144.5	1.9395e-05		144.5	0.007
																						145.5	3.0164e-07		145.5	2.4283e-08		145.5	0.008				145.5	7.8138e-05		145.5	1.7474e-05		145.5	0.007
																						146.5	2.6068e-07		146.5	2.0476e-08		146.5	0.008				146.5	7.1512e-05		146.5	1.5743e-05		146.5	0.007
																						147.5	2.2527e-07		147.5	1.7266e-08		147.5	0.008				147.5	6.5448e-05		147.5	1.4183e-05		147.5	0.007
																						148.5	1.9468e-07		148.5	1.456e-08		148.5	0.008				148.5	5.9898e-05		148.5	1.2778e-05		148.5	0.007
																						149.5	1.6824e-07		149.5	1.2277e-08		149.5	0.008				149.5	5.4818e-05		149.5	1.1512e-05		149.5	0.007
																						150.5	1.4539e-07		150.5	1.0353e-08		150.5	0.008				150.5	5.017e-05		150.5	1.0372e-05		150.5	0.007
																						151.5	1.2565e-07		151.5	8.7299e-09		151.5	0.008				151.5	4.5915e-05		151.5	9.3446e-06		151.5	0.007
																						152.5	1.0858e-07		152.5	7.3614e-09		152.5	0.008				152.5	4.2021e-05		152.5	8.4189e-06		152.5	0.007
																						153.5	9.3835e-08		153.5	6.2074e-09		153.5	0.008				153.5	3.8458e-05		153.5	7.5849e-06		153.5	0.007
																						154.5	8.1091e-08		154.5	5.2344e-09		154.5	0.008				154.5	3.5197e-05		154.5	6.8335e-06		154.5	0.007
																						155.5	7.0078e-08		155.5	4.4138e-09		155.5	0.008				155.5	3.2212e-05		155.5	6.1566e-06		155.5	0.007
																						156.5	6.056e-08		156.5	3.7219e-09		156.5	0.008				156.5	2.948e-05		156.5	5.5467e-06		156.5	0.007
																						157.5	5.2336e-08		157.5	3.1385e-09		157.5	0.008				157.5	2.698e-05		157.5	4.9973e-06		157.5	0.007
																						158.5	4.5228e-08		158.5	2.6465e-09		158.5	0.008				158.5	2.4692e-05		158.5	4.5022e-06		158.5	0.007
																						159.5	3.9085e-08		159.5	2.2316e-09		159.5	0.008				159.5	2.2598e-05		159.5	4.0562e-06		159.5	0.007

## Sheet: Figure7
XYZ data of Figure 7
	Figure 7A										Figure 7B
	Apple										Tommy Atkins
	Excision + Isolation			Extraction			Total				Excision + Isolation			Extraction			Total
	Time (DAFB)	έexc+iso		Time (DAFB)	έextr		Time (DAFB)	έexc+iso+extr			Time (DAFB)	έexc+iso		Time (DAFB)	έextr		Time (DAFB)	έexc+iso+extr
		Mean	SE		Mean	SE		Mean	SE			Mean	SE		Mean	SE		Mean	SE
	41	7.9455	0.714	41	11.0269	0.7177	41	18.9724	0.8591		41	1.4879	0.6318	41	6.6848	0.8269	41	8.1727	0.8651
	55	6.1001	0.5463	55	8.7932	0.6432	55	14.8933	0.7688		55	2.2474	0.604	55	6.9906	0.6414	55	9.2379	0.4968
	69	5.7789	0.5467	69	7.2261	0.5724	69	13.005	1.0078		69	3.3143	0.3993	69	4.0264	0.407	69	7.3407	0.4125
	83	9.1336	0.6288	83	9.0432	0.9139	83	18.1768	1.3248		83	6.7926	0.6154	83	4.9435	0.5862	83	11.7361	0.9005
	97	14.2653	1.0718	97	8.7221	1.383	97	22.9874	1.5931		97	11.6523	0.5397	97	7.1124	0.5023	97	18.7647	0.7229
	118	13.1215	0.7182	118	14.3106	0.5227	118	27.4321	0.8714		118	12.6697	0.5205	118	8.7231	0.6745	118	21.3928	1.0252
	139	15.6499	0.557	139	11.6995	0.8321	139	27.3494	1.0264		139	14.358	0.7339	139	8.197	0.8182	139	22.555	1.2289
	159	17.1775	0.9076	159	11.7451	0.6739	159	28.9226	1.0718		159	15.5852	0.7699	159	9.3534	0.7138	159	24.9386	1.1073

## Sheet: Figure8
XYZ data of Figure 8
	Figure 8A																Figure 8B
	Apple																Tommy Atkins
	Excision + Isolation			Extraction			Excision+isolation+Extraction			Residual			Total				Excision + Isolation			Extraction			Excision+isolation+Extraction			Residual			Total
	Time (DAFB)	ɛexc+iso (mm2 mm-2)		Time (DAFB)	ɛextr (mm2 mm-2)		Time (DAFB)	ɛexc+iso+extr (mm2 mm-2)		Time (DAFB)	ɛresid (mm2 mm-2)		Time (DAFB)	ɛtotal (mm2 mm-2)			Time (DAFB)	ɛexc+iso (mm2 mm-2)		Time (DAFB)	ɛextr (mm2 mm-2)		Time (DAFB)	ɛexc+iso+extr (mm2 mm-2)		Time (DAFB)	ɛresid (mm2 mm-2)		Time (DAFB)	ɛtotal (mm2 mm-2)
		Mean	SE		Mean	SE		Mean	SE		Mean	SE		Mean	SE			Mean	SE		Mean	SE		Mean	SE		Mean	SE		Mean	SE
	0	0	0	0	0	0	0	0	0	0	0	0	0	0	0		0	0	0	0	0	0	0	0	0	0	0	0	0	0	0
	41	0.9133	0.0865	41	1.2841	0.1056	41	2.1974	0.1388	41	10.6912	0.6946	41	12.8886	0.7994		41	0.0082276	0.2143	41	0.0082276	0.2143	41	0.9012	0.2849	41	14.1036	0.8176	41	15.0048	0.7489
	55	1.6182	0.3197	55	2.8149	0.1991	55	4.4331	0.291	55	30.011	1.0438	55	34.444	1.1853		55	0.8145	0.2135	55	0.8145	0.2135	55	3.3328	0.1567	55	35.3526	0.7385	55	38.6854	0.7422
	69	3.4426	0.3072	69	4.0852	0.3724	69	7.5277	0.6163	69	60.7543	1.7064	69	68.2821	1.7192		69	2.8013	0.4065	69	2.8013	0.4065	69	6.2068	0.5295	69	86.2949	1.9077	69	92.5017	2.1426
	83	8.2063	0.5447	83	8.1457	0.8305	83	16.352	1.1599	83	89.4316	2.004	83	105.784	2.4094		83	8.5718	0.7533	83	8.5718	0.7533	83	14.8421	1.0246	83	123.763	2.5066	83	138.605	2.6604
	97	16.2492	1.1386	97	9.8776	1.5456	97	26.1269	1.5723	97	113.255	2.1434	97	139.382	2.1315		97	17.136	0.838	97	17.136	0.838	97	27.6333	1.1902	97	146.097	2.3746	97	173.73	3.121
	118	20.2452	1.0848	118	21.5819	0.842	118	41.8271	1.4026	118	154.932	2.8861	118	196.759	3.6916		118	24.5483	0.9092	118	24.5483	0.9092	118	41.4043	1.5907	118	195.974	2.7908	118	237.378	2.7039
	139	29.7161	0.9878	139	22.1453	1.4782	139	51.8614	1.6811	139	189.848	3.6205	139	241.709	3.9759		139	37.7983	1.7361	139	37.7983	1.7361	139	59.2898	2.8295	139	263.875	3.4896	139	323.165	3.536
	159	32.5074	1.5577	159	22.3872	1.2602	159	54.8946	1.9319	159	186.703	3.0208	159	241.597	3.7957		159	44.5722	1.9496	159	44.5722	1.9496	159	71.3634	2.7748	159	286.759	3.9287	159	358.123	4.0353

## Sheet: Figure9
XYZ data of Figure 9
		Figure 9A					Figure 9B					Figure 9C					Figure 9D
		Excission and Isoaltion					Extraction					Residual					Plastic
		Apple		Tommy Atkins			Apple		Tommy Atkins			Apple		Tommy Atkins			Apple		Tommy Atkins
	DAFB	ɛtotal (mm2 mm-2)	ɛexc+iso (mm2 mm-2)	ɛtotal (mm2 mm-2)	ɛexc+iso (mm2 mm-2)		ɛtotal (mm2 mm-2)	ɛextr (mm2 mm-2)	ɛtotal (mm2 mm-2)	ɛextr (mm2 mm-2)		ɛtotal (mm2 mm-2)	ɛresid (mm2 mm-2)	ɛtotal (mm2 mm-2)	ɛresid (mm2 mm-2)		ɛtotal (mm2 mm-2)	ɛplastic (mm2 mm-2)	ɛtotal (mm2 mm-2)	ɛplastic (mm2 mm-2)
		Mean	Mean	Mean	Mean		Mean	Mean	Mean	Mean			Mean	Mean	Mean			Mean	Mean	Mean
	0	0	0	0	0		0	0	0	0		0	0	0	0		0	0	0	0
	41	12.8886	0.9133	15.0048	0.0082276		12.8886	1.2841	15.0048	0.8929		12.8886	10.6912	15.0048	14.1036		12.8886	11.9753	15.0048	14.9965
	55	34.444	1.6182	38.6854	0.8145		34.444	2.8149	38.6854	2.5182		34.444	30.011	38.6854	35.3526		34.444	32.8259	38.6854	37.8709
	69	68.2821	3.4426	92.5017	2.8013		68.2821	4.0852	92.5017	3.4055		68.2821	60.7543	92.5017	86.2949		68.2821	64.8395	92.5017	89.7004
	83	105.784	8.2063	138.605	8.5718		105.784	8.1457	138.605	6.2704		105.784	89.4316	138.605	123.763		105.784	97.5773	138.605	130.033
	97	139.382	16.2492	173.73	17.136		139.382	9.8776	173.73	10.4973		139.382	113.255	173.73	146.097		139.382	123.133	173.73	156.594
	118	196.759	20.2452	237.378	24.5483		196.759	21.5819	237.378	16.856		196.759	154.932	237.378	195.974		196.759	176.514	237.378	212.83
	139	241.709	29.7161	323.165	37.7983		241.709	22.1453	323.165	21.4915		241.709	189.848	323.165	263.875		241.709	211.993	323.165	285.367
	159	241.597	32.5074	358.123	44.5722		241.597	22.3872	358.123	26.7912		241.597	186.703	358.123	286.759		241.597	209.09	358.123	313.55
		Regression Equations
		Apple		Tommy Atkins			Apple		Tommy Atkins			Apple		Tommy Atkins			Apple		Tommy Atkins
		Model: Linear		Linear model			Model: Linear		Model: Linear			Model: Linear		Model: Linear			Model: Linear		Model: Linear
		Phase 1		Phase 1			Phase 1		Phase 1			f = y0+a*x		f = y0+a*x			f = y0+a*x		f = y0+a*x
		f = y0+a*x		f = y0+a*x			f = y0+a*x		f = y0+a*x			y0	3.562	y0	5.719		y0	2.602	y0	4.394
		y0	0.089	y0	-0.266		y0	0.036	y0	0.396		a	0.772	a	0.799		a	0.869	a	0.872
		a	0.049	a	0.032		a	0.058	a	0.036		r2	0.998***	r2	0.998***		r2	0.999***	r2	0.999***
		r2	0.989**	r2	0.971*		r2	0.955*	r2	0.889
		Phase 2		Phase 2			Phase 2		Phase 2
		f = y0+a*x		f = y0+a*x			f = y0+a*x		f = y0+a*x
		y0	-7.523	y0	-11.716		y0	-3.678	y0	-4.739
		a	0.157	a	0.155		a	0.111	a	0.086
		r2	0.971***	r2	0.995***		r2	0.950***	r2	0.987***

## Sheet: Figure10
XYZ data of Figure 10
	Figure 10A								Figure 10B								Figure 10C								Figure 10D
	Stiffness (N)								Maximum Force (N)								Uniaxial Strain (%)								Lenticel associated cracks (%)
	Apple				Tommy Atkins				Apple				Tommy Atkins				Apple				Tommy Atkins				Apple				Tommy Atkins
	Time (DAFB)	Stiffness (N)			Time (DAFB)	Stiffness (N)			Time (DAFB)	F max (N)			Time (DAFB)	F max (N)			Time (DAFB)	Strain (%)			Time (DAFB)	Strain (%)			Time (DAFB)	Lenticel associated cracks(%)			Time (DAFB)	Lenticel associated cracks(%)
		Mean	SE			Mean	SE			Mean	SE			Mean	SE			Mean	SE			Mean	SE
	55	1.2289	0.0994		55	1.6171	0.1315		55	0.1666	0.0084458		55	0.2076	0.0168		55	17.3419	1.0009		55	16.3071	1.3873		55	46.6667			55	26.6667
	69	1.8389	0.1372		69	2.6192	0.2132		69	0.2079	0.0165		69	0.2842	0.0204		69	15.7658	1.1398		69	14.567	0.9314		69	57.1429			69	33.3333
	83	1.8784	0.129		83	3.1957	0.2915		83	0.198	0.0123		83	0.3475	0.0177		83	13.5611	1.111		83	16.265	0.7491		83	71.4286			83	40
	97	1.7727	0.1594		97	3.8186	0.3573		97	0.1868	0.016		97	0.3617	0.0131		97	12.7204	1.3284		97	14.0202	0.634		97	92.8571			97	56.25
	118	2.6719	0.1031		118	4.7291	0.1978		118	0.1735	0.0107		118	0.3736	0.0198		118	9.2534	0.7317		118	12.029	0.748		118	68.75			118	56.25
	139	2.8665	0.1971		139	4.7	0.2769		139	0.1879	0.0148		139	0.3623	0.0203		139	9.0089	0.8139		139	11.5933	0.6023		139	73.3333			139	56.25
	159	3.847	0.3548		159	4.6886	0.2559		159	0.1748	0.0181		159	0.2746	0.0152		159	6.2669	0.7829		159	8.3492	0.4606		159	81.25			159	75
	Regression parameters
	Stiffness (N)									F max (N)								Strain (%)								Lenticel associated cracks(%)
	Apple					Tommy Atkins				Apple				Tommy Atkins				Apple				Tommy Atkins				Apple				Tommy Atkins
	Model: Linear					Model: Sigmoid, 3 Parameter				Model: Linear				Model: Sigmoid, 3 Parameter				Model: Linear				Model: Linear				Model: Sigmoid, 4 Parameter				Model: Sigmoid, 3 Parameter
	f = y0+a*x					f = a/(1+exp(-(x-x0)/b))				f = y0+a*x				f = a/(1+exp(-(x-x0)/b))				f = y0+a*x				f = y0+a*x				f = y0+a/(1+exp(-(x-x0)/b))				f = a/(1+exp(-(x-x0)/b))
	a	0.022				a	4.841			a	0.195	ns		a	0.345			a	-0.104			a	-0.071			a	-32.6			a	77.482
	y0	0.0001602				b	19.758			y0	-9.383e-05			b	9.51			y0	22.691			y0	20.626			b	-5.319			b	37.917
	r2	0.917				x0	67.955			r2	0.059			x0	51.511			r2	0.974			r2	0.884			x0	73.052			x0	77.419
						r2	0.987							r2	0.701											y0	78.559			r2	0.898
																										r2	0.742
